# Supplementary material for: Porphyrin N-Pincer Pd(II)-Complexes in Water: A Base-Free and Nature-Inspired Protocol for the Oxidative Self-Coupling of Potassium Aryltrifluoroborates in Open-Air
Source: Molecules. 2021 Sep 4;26(17):5390. doi: 10.3390/molecules26175390 (PMC8433652; doi:10.3390/molecules26175390)
Supplement: Supplementary file 1 [file molecules-26-05390-s001.zip]

Archive with 1 entries (1 files):
- molecules-1343647-supplementary.pdf
